# Supplementary material for: Silicone-Based Thermally Conductive Gel Fabrication via Hybridization of Low-Melting-Point Alloy–Hexagonal Boron Nitride–Graphene Oxide
Source: Nanomaterials (Basel). 2023 Jan 25;13(3):490. doi: 10.3390/nano13030490 (PMC9920594; doi:10.3390/nano13030490)
Supplement: Supplementary file 1 [file nanomaterials-13-00490-s001.zip]

Archive with 1 entries (1 files):
- nanomaterials-2165929-supplementary.pdf
